# Supplementary material for: SAP domain-dependent Mkl1 signaling stimulates proliferation and cell migration by induction of a distinct gene set indicative of poor prognosis in breast cancer patients
Source: Mol Cancer. 2014 Feb 5;13:22. doi: 10.1186/1476-4598-13-22 (PMC3933235; doi:10.1186/1476-4598-13-22)
Supplement: Additional file 1: Table S1 — SRF-dependent/SAP-independent probeset list. [file 1476-4598-13-22-S1.xlsx]

## Sheet: SRFdep-SAPindep probeset list
Additional file 1: Table S1. SRF-dependent / SAP-independent probeset list.
Probeset ID	Accession	Gene Symbol	Fold Reduction in mutB1	P Value	Description	Location	Type
(Affymetrix®)			vs. FL expressing cells			(Ingenuity®)	(Ingenuity®)
10581605	NM_017370	Hp	16.1222	1.27021e-07	haptoglobin	Extracellular Space	peptidase
10553274	NM_011314	Saa2	11.6942	3.91582e-07	serum amyloid A 2	Extracellular Space	other
10563597	NM_011315	Saa3	10.2253	1.02361e-07	serum amyloid A 3	Extracellular Space	other
10476443	NM_013829	Plcb4	7.77407	2.49872e-07	phospholipase C, beta 4	Cytoplasm	enzyme
10482448	NM_015753	Zeb2	7.40958	4.69796e-08	zinc finger E-box binding homeobox 2	Nucleus	transcription regulator
10601595	BC027572	3110007F17Rik	6.90086	6.18566e-05	RIKEN cDNA 3110007F17 gene	Cytoplasm	other
10588263	NM_033314	Slco2a1	6.60837	1.62283e-07	solute carrier organic anion transporter family, member 2a1	Plasma Membrane	transporter
10511333	NM_019969	Plag1	6.59636	3.02287e-06	pleiomorphic adenoma gene 1	Nucleus	transcription regulator
10602009	NM_023270	Rnf128	6.57335	1.91407e-06	ring finger protein 128	Cytoplasm	enzyme
10416023	NM_028903	Scara5	5.99762	1.45135e-07	scavenger receptor class A, member 5 (putative)	Cytoplasm	other
10428376	NM_009640	Angpt1	5.60543	2.46494e-07	angiopoietin 1	Extracellular Space	growth factor
10462623	NM_008331	Ifit1	5.27259	3.56704e-05	interferon-induced protein with tetratricopeptide repeats 1	Cytoplasm	other
10548879	NM_008597	Mgp	5.17801	1.62478e-06	matrix Gla protein	Extracellular Space	other
10447065	BC024059	AW061290	5.02827	7.65909e-05	expressed sequence AW061290	Cytoplasm	other
10428517	NM_001081391	Csmd3	4.85628	1.61788e-05	CUB and Sushi multiple domains 3	unknown	enzyme
10466925	NM_021299	Ak3	4.47663	1.27021e-07	adenylate kinase 3	Cytoplasm	kinase
10602692	NM_001004154	Rragb	4.4693	1.4353e-05	Ras-related GTP binding B	Nucleus	enzyme
10416837	NM_008392	Irg1	4.43067	1.62227e-06	immunoresponsive gene 1	unknown	other
10563611	NM_009117	Saa1	4.398	4.96092e-05	serum amyloid A 1	Extracellular Space	transporter
10358389	NM_009061	Rgs2	4.18777	1.79888e-05	regulator of G-protein signaling 2	Nucleus	other
10428453	NM_001081391	Csmd3	4.07727	7.44897e-06	CUB and Sushi multiple domains 3	unknown	enzyme
10425049	NM_173743	Apol9b	4.00314	8.4766e-06	apolipoprotein L 9b	unknown	other
10376074	NM_011031	P4ha2	3.99911	7.81462e-08	procollagen-proline, 2-oxoglutarate 4-dioxygenase (proline 4-hydroxylase), alpha II polypeptide	Cytoplasm	enzyme
10377673	NM_016887	Cldn7	3.945	8.23696e-07	claudin 7	Plasma Membrane	other
10428522	NM_001081391	Csmd3	3.83877	0.000167257	CUB and Sushi multiple domains 3	unknown	enzyme
10444780	NM_010380	H2-D1	3.79464	3.3789e-05	histocompatibility 2, D region locus 1	Plasma Membrane	transmembrane receptor
10565775	NM_026384	Dgat2	3.76861	2.49872e-07	diacylglycerol O-acyltransferase 2	Cytoplasm	enzyme
10436830	NM_010509	Ifnar2	3.6985	6.24091e-07	interferon (alpha and beta) receptor 2	Plasma Membrane	transmembrane receptor
10466659	NM_010266	Gda	3.6676	1.70089e-06	guanine deaminase	Cytoplasm	enzyme
10472350	NM_145523	Gca	3.42365	3.25394e-06	grancalcin	Cytoplasm	other
10534395	NM_009903	Cldn4	3.22199	3.2362e-07	claudin 4	Plasma Membrane	transmembrane receptor
10428515	NM_001081391	Csmd3	3.19015	3.57143e-05	CUB and Sushi multiple domains 3	unknown	enzyme
10573956	NM_009209	Slc6a2	3.18604	2.77944e-05	solute carrier family 6 (neurotransmitter transporter, noradrenalin), member 2	Plasma Membrane	transporter
10504234	NM_001081413	Unc13b	3.16098	1.48305e-06	unc-13 homolog B (C. elegans)	Cytoplasm	other
10427796	NM_008728	Npr3	3.14101	9.37607e-07	natriuretic peptide receptor 3	Plasma Membrane	G-protein coupled receptor
10485445	NM_007914	Ehf	3.1314	7.15416e-07	ets homologous factor	Nucleus	transcription regulator
10430174	NM_173743	Apol9b	3.13098	0.000191161	apolipoprotein L 9b	unknown	other
10346838	NM_001081050	Pard3b	3.12951	1.67956e-05	par-3 partitioning defective 3 homolog B (C. elegans)	Plasma Membrane	other
10379727	NM_001081957	OTTMUSG00000000971	3.10376	1.94857e-06	predicted gene, OTTMUSG00000000971	unknown	other
10445338	NM_032003	Enpp5	3.08192	6.8833e-07	ectonucleotide pyrophosphatase	Extracellular Space	enzyme
10454254	NM_207650	Dtna	3.077	7.76151e-06	dystrobrevin alpha	Plasma Membrane	other
10547752	NM_173864	EG317677	3.02797	0.000707579	predicted gene, EG317677	unknown	other
10376950	NM_008885	Pmp22	2.99275	3.15467e-05	peripheral myelin protein 22	Plasma Membrane	other
10388185	NM_177776	Smtnl2	2.97573	2.58653e-05	smoothelin-like 2	unknown	other
10605181	NM_023132	Renbp	2.95514	2.93022e-06	renin binding protein	unknown	enzyme
10414245	ENSMUST00000064162	1700024B05Rik	2.94561	1.02274e-05	RIKEN cDNA 1700024B05 gene	unknown	other
10531261	NM_028478	Rassf6	2.93686	1.96433e-06	Ras association (RalGDS	unknown	other
10497501	XM_975226	Naaladl2	2.92943	0.00109268	N-acetylated alpha-linked acidic dipeptidase-like 2	unknown	other
10389207	NM_013653	Ccl5	2.89692	4.952e-06	chemokine (C-C motif) ligand 5	Extracellular Space	cytokine
10395466	NM_172803	Dock4	2.88161	7.06447e-05	dedicator of cytokinesis 4	Plasma Membrane	other
10359571	NM_010231	Fmo1	2.86431	4.95717e-05	flavin containing monooxygenase 1	Cytoplasm	enzyme
10411668	NM_008756	Ocln	2.8598	0.00021225	occludin	Plasma Membrane	enzyme
10548333	NM_001033122	Cd69	2.80042	9.62783e-05	CD69 antigen	Plasma Membrane	transmembrane receptor
10544348	NM_022413	Trpv6	2.78652	8.8615e-06	transient receptor potential cation channel, subfamily V, member 6	Plasma Membrane	ion channel
10350247	NM_001039472	Kif21b	2.77974	8.34893e-07	kinesin family member 21B	Cytoplasm	other
10518346	NM_001085522	OTTMUSG00000011097	2.74588	0.000134946	predicted gene, OTTMUSG00000011097	Nucleus	other
10436841	NM_008349	Il10rb	2.69257	1.70089e-06	interleukin 10 receptor, beta	Plasma Membrane	transmembrane receptor
10541683	NM_001113356	C1rb	2.68346	1.91996e-06	complement component C1rb	Extracellular Space	peptidase
10461251	NM_001013019	Lrrn4cl	2.67127	3.02287e-06	LRRN4 C-terminal like	unknown	other
10339683	---		2.66357	0.00245994		unknown
10373223	NM_008512	Lrp1	2.65173	2.6526e-06	low density lipoprotein receptor-related protein 1	Plasma Membrane	transmembrane receptor
10389752	NM_008711	Nog	2.6422	5.09872e-06	noggin	Extracellular Space	other
10543031	NM_015829	Slc25a13	2.64113	2.49872e-07	solute carrier family 25 (mitochondrial carrier, adenine nucleotide translocator), member 13	Cytoplasm	transporter
10528090	NM_198620	Rundc3b	2.63896	5.85267e-06	RUN domain containing 3B	unknown	other
10518526	NM_001039554	Angptl7	2.61644	3.37529e-05	angiopoietin-like 7	Extracellular Space	other
10423520	NM_009154	Sema5a	2.61078	7.95956e-07	sema domain, seven thrombospondin repeats (type 1 and type 1-like), transmembrane domain (TM) and short cytoplasmic domain, (semaphorin) 5A	Plasma Membrane	transmembrane receptor
10550574	NM_032418	Dmpk	2.60074	8.32045e-06	dystrophia myotonica-protein kinase	Cytoplasm	kinase
10349744	NM_145977	Slc45a3	2.59488	2.615e-05	solute carrier family 45, member 3	Cytoplasm	other
10445241	NM_178589	Tnfrsf21	2.58821	5.33358e-07	tumor necrosis factor receptor superfamily, member 21	Plasma Membrane	other
10520833	NM_025796	Mrpl33	2.57415	0.000105299	mitochondrial ribosomal protein L33	Cytoplasm	other
10560644	NM_008990	Pvrl2	2.56344	1.04229e-06	poliovirus receptor-related 2	Plasma Membrane	other
10469816	NM_031167	Il1rn	2.54733	2.29839e-05	interleukin 1 receptor antagonist	Extracellular Space	cytokine
10519497	NM_054098	Steap4	2.52567	2.36868e-06	STEAP family member 4	Plasma Membrane	other
10418171	NM_001101433	Zcchc24	2.51421	5.17515e-06	zinc finger, CCHC domain containing 24	unknown	other
10579532	NM_198095	Bst2	2.48442	4.18469e-05	bone marrow stromal cell antigen 2	Plasma Membrane	other
10372410	NM_028608	Glipr1	2.47875	0.000287678	GLI pathogenesis-related 1 (glioma)	Extracellular Space	other
10419198	NM_015774	Ero1l	2.47054	1.37376e-06	ERO1-like (S. cerevisiae)	Cytoplasm	enzyme
10401891	NM_175367	Ston2	2.46868	5.03021e-05	stonin 2	Cytoplasm	other
10428513	NM_001081391	Csmd3	2.46154	3.35022e-05	CUB and Sushi multiple domains 3	unknown	enzyme
10419223	NM_146054	Fermt2	2.45657	1.71802e-06	fermitin family homolog 2 (Drosophila)	Cytoplasm	other
10349404	NM_145128	Mgat5	2.45299	4.74908e-06	mannoside acetylglucosaminyltransferase 5	Cytoplasm	enzyme
10452257	NM_025877	Slc25a23	2.39605	0.000103632	solute carrier family 25 (mitochondrial carrier; phosphate carrier), member 23	Cytoplasm	transporter
10407841	NM_001081348	Hecw1	2.38987	4.95768e-05	HECT, C2 and WW domain containing E3 ubiquitin protein ligase 1	Cytoplasm	enzyme
10559509	NM_021454	Cdc42ep5	2.3762	7.23048e-05	CDC42 effector protein (Rho GTPase binding) 5	Cytoplasm	other
10413047	NM_008873	Plau	2.37481	1.77853e-05	plasminogen activator, urokinase	Extracellular Space	peptidase
10419082	BC056635	5730469M10Rik	2.36583	7.48974e-06	RIKEN cDNA 5730469M10 gene	Extracellular Space	other
10517791	NM_011061	Padi4	2.34628	0.000259823	peptidyl arginine deiminase, type IV	Cytoplasm	enzyme
10495549	NM_010022	Dbt	2.33881	4.504e-06	dihydrolipoamide branched chain transacylase E2	Cytoplasm	enzyme
10353192	NM_010164	Eya1	2.33815	2.35192e-06	eyes absent 1 homolog (Drosophila)	Nucleus	phosphatase
10362129	NM_011979	Vnn3	2.31693	8.75951e-06	vanin 3	Cytoplasm	enzyme
10379736	NM_183249	1100001G20Rik	2.31346	5.36363e-05	RIKEN cDNA 1100001G20 gene	Extracellular Space	other
10537712	NM_029555	Gstk1	2.30892	9.78618e-07	glutathione S-transferase kappa 1	Cytoplasm	enzyme
10457820	NM_199024	Nol4	2.29529	6.25313e-05	nucleolar protein 4	Nucleus	other
10527638	NM_009663	Alox5ap	2.27772	1.22565e-05	arachidonate 5-lipoxygenase activating protein	Plasma Membrane	other
10367982	NM_001002268	Gpr126	2.27227	0.00011238	G protein-coupled receptor 126	Plasma Membrane	G-protein coupled receptor
10379731	NM_007969	Expi	2.26803	2.42375e-06	extracellular proteinase inhibitor	Extracellular Space	other
10391332	NM_008986	Ptrf	2.25834	7.76151e-06	polymerase I and transcript release factor	Nucleus	transcription regulator
10424113	NM_178920	Mal2	2.25187	7.03338e-06	mal, T-cell differentiation protein 2	Plasma Membrane	transporter
10595402	ENSMUST00000098501	BC023892	2.24471	0.000366445	cDNA sequence BC023892	unknown	other
10447317	NM_010137	Epas1	2.24429	1.10282e-05	endothelial PAS domain protein 1	Nucleus	transcription regulator
10546725	NM_018884	Pdzrn3	2.22258	1.76994e-06	PDZ domain containing RING finger 3	Extracellular Space	enzyme
10556302	NM_009667	Ampd3	2.22064	1.50499e-06	adenosine monophosphate deaminase 3	Cytoplasm	enzyme
10379630	NM_011408	Slfn2	2.21957	1.18253e-05	schlafen 2	Nucleus	enzyme
10523120	NM_009141	Cxcl5	2.21364	2.39826e-06	chemokine (C-X-C motif) ligand 5	Extracellular Space	cytokine
10604944	NM_017369	Gabre	2.21005	0.00109336	gamma-aminobutyric acid (GABA-A) receptor, subunit epsilon	Plasma Membrane	ion channel
10530615	NM_026950	Ociad2	2.19581	1.38149e-05	OCIA domain containing 2	Cytoplasm	other
10409713	NM_022317	Slc28a3	2.18973	0.000110553	solute carrier family 28 (sodium-coupled nucleoside transporter), member 3	Plasma Membrane	transporter
10428619	NM_015744	Enpp2	2.17119	0.0011245	ectonucleotide pyrophosphatase	Plasma Membrane	enzyme
10496727	NM_026993	Ddah1	2.15906	7.76151e-06	dimethylarginine dimethylaminohydrolase 1	Cytoplasm	enzyme
10417708	NM_027695	Oxsm	2.15889	2.86277e-05	3-oxoacyl-ACP synthase, mitochondrial	Cytoplasm	kinase
10406845	NM_008242	Foxd1	2.15268	6.66788e-06	forkhead box D1	Nucleus	transcription regulator
10469793	NM_019450	Il1f6	2.14899	0.000348537	interleukin 1 family, member 6	Extracellular Space	cytokine
10479981	NM_008091	Gata3	2.13838	1.99643e-06	GATA binding protein 3	Nucleus	transcription regulator
10417183	NM_144844	Pcca	2.13505	6.11686e-06	propionyl-Coenzyme A carboxylase, alpha polypeptide	Cytoplasm	enzyme
10505451	NM_011016	Orm2	2.13331	4.34636e-05	orosomucoid 2	Extracellular Space	other
10400023	NM_025359	Tspan13	2.12465	1.14822e-05	tetraspanin 13	Plasma Membrane	other
10583090	NM_019471	Mmp10	2.11368	3.66494e-05	matrix metallopeptidase 10	Extracellular Space	peptidase
10453553	ENSMUST00000084298	2610044O15Rik	2.10901	0.00010322	RIKEN cDNA 2610044O15 gene	unknown	other
10467124	NM_007392	Acta2	2.10212	5.67736e-06	actin, alpha 2, smooth muscle, aorta	Cytoplasm	other
10574350	NM_008609	Mmp15	2.10017	8.26559e-05	matrix metallopeptidase 15	Extracellular Space	peptidase
10371607	NM_027878	1200002N14Rik	2.0957	5.81886e-05	RIKEN cDNA 1200002N14 gene	unknown	other
10367224	NM_019963	Stat2	2.09225	2.80971e-05	signal transducer and activator of transcription 2	Nucleus	transcription regulator
10420114	NM_019984	Tgm1	2.08313	0.000885496	transglutaminase 1, K polypeptide	Plasma Membrane	enzyme
10451054	NM_199016	Enpp4	2.07571	3.39201e-05	ectonucleotide pyrophosphatase	unknown	enzyme
10400143	NM_144552	Stxbp6	2.07498	0.000775304	syntaxin binding protein 6 (amisyn)	Cytoplasm	other
10450325	NM_008198	Cfb	2.07258	0.000262534	complement factor B	Extracellular Space	peptidase
10495035	NM_009196	Slc16a1	2.0687	2.36385e-06	solute carrier family 16 (monocarboxylic acid transporters), member 1	Plasma Membrane	transporter
10506188	NM_028132	Pgm2	2.06346	1.50529e-06	phosphoglucomutase 2	Cytoplasm	enzyme
10381211	NM_013792	Naglu	2.05877	4.50897e-05	alpha-N-acetylglucosaminidase (Sanfilippo disease IIIB)	Cytoplasm	enzyme
10561008	NM_001039185	Ceacam1	2.05831	0.000929136	carcinoembryonic antigen-related cell adhesion molecule 1	Plasma Membrane	transmembrane receptor
10419790	NM_010590	Jub	2.05739	1.34216e-05	ajuba	Plasma Membrane	other
10422075	NM_207215	Mycbp2	2.05347	9.22567e-06	MYC binding protein 2	Nucleus	enzyme
10368199	NM_010848	Myb	2.05244	0.000931472	myeloblastosis oncogene	Nucleus	transcription regulator
10397853	NM_177620	Rin3	2.04158	2.45002e-05	Ras and Rab interactor 3	unknown	other
10545255	NM_009075	Rpia	2.03966	1.4694e-05	ribose 5-phosphate isomerase A	Cytoplasm	enzyme
10515090	NM_007671	Cdkn2c	2.02998	3.39689e-05	cyclin-dependent kinase inhibitor 2C (p18, inhibits CDK4)	Nucleus	transcription regulator
10416437	NM_008879	Lcp1	2.02677	0.00691245	lymphocyte cytosolic protein 1	Cytoplasm	other
10597470	NM_027294	Cmtm8	2.01184	0.0002576	CKLF-like MARVEL transmembrane domain containing 8	Extracellular Space	cytokine
10592926	NM_027865	Tmem25	2.01057	3.35022e-05	transmembrane protein 25	Extracellular Space	other
10350630	NM_022018	Niban	2.00694	5.32034e-05	niban protein	Cytoplasm	other
10551966	NM_001012401	Hspb6	2.00248	4.42326e-05	heat shock protein, alpha-crystallin-related, B6	Cytoplasm	other
