# Supplementary material for: SAP domain-dependent Mkl1 signaling stimulates proliferation and cell migration by induction of a distinct gene set indicative of poor prognosis in breast cancer patients
Source: Mol Cancer. 2014 Feb 5;13:22. doi: 10.1186/1476-4598-13-22 (PMC3933235; doi:10.1186/1476-4598-13-22)
Supplement: Additional file 2: Table S2 — SRF-dependent/SAP-dependent probeset list. [file 1476-4598-13-22-S2.xlsx]

## Sheet: SRFdep-SAPdep probeset list
Additional file 2: Table S2. SRF-dependent / SAP-dependent probeset list.
Probeset ID	Accession	Gene Symbol	Fold Reduction in ∆SAP	P Value	Fold Reduction in mutB1	P Value	Description	Location	Type
(Affymetrix®)			vs. FL expressing cells		vs. FL expressing cells			(Ingenuity®)	(Ingenuity®)
10599120	NM_001009947	Dock11	34.709	1.87324e-07	38.381	1.40634e-07	dedicator of cytokinesis 11	Cytoplasm	other
10439321	NM_021301	Slc15a2	17.15	5.60232e-08	7.39155	2.36627e-07	solute carrier family 15 (H+	Plasma Membrane	transporter
10583071	NM_010809	Mmp3	15.6429	4.67152e-06	68.0687	5.33358e-07	matrix metallopeptidase 3	Extracellular Space	peptidase
10539211	NM_178731	Lrrtm4	13.2433	2.30861e-07	15.1595	1.59666e-07	leucine rich repeat transmembrane neuronal 4	unknown	other
10590821	BC115525	9230110C19Rik	12.0719	1.87324e-07	6.51461	5.96321e-07	RIKEN cDNA 9230110C19 gene	unknown	other
10583056	NM_008605	Mmp12	12.014	4.42585e-08	17.6443	2.76346e-08	matrix metallopeptidase 12	Extracellular Space	peptidase
10540085	NM_007992	Fbln2	11.3826	2.0135e-06	8.57316	3.62114e-06	fibulin 2	Extracellular Space	other
10492448	NM_008987	Ptx3	10.35	7.88047e-07	7.80098	1.46074e-06	pentraxin related gene	Extracellular Space	other
10379646	NM_011409	Slfn3	9.69883	2.4885e-06	11.9546	1.52448e-06	schlafen 3	Nucleus	enzyme
10583044	NM_008607	Mmp13	8.47449	1.67016e-07	14.3331	7.17851e-08	matrix metallopeptidase 13	Extracellular Space	peptidase
10424404	NR_003368	Pvt1	8.2988	4.69627e-08	9.53259	4.69796e-08	plasmacytoma variant translocation 1	unknown	other
10587799	NM_008880	Plscr2	8.23309	2.00437e-06	6.31082	3.83708e-06	phospholipid scramblase 2	Cytoplasm	other
10390211	NM_009951	Igf2bp1	7.94612	1.28261e-07	7.47044	1.27021e-07	insulin-like growth factor 2 mRNA binding protein 1	Cytoplasm	translation regulator
10559796	NM_008817	Peg3	7.6248	5.5826e-07	4.46358	2.32428e-06	paternally expressed 3	Nucleus	kinase
10448312	NM_020293	Cldn9	7.59226	9.12633e-06	9.49593	4.73281e-06	claudin 9	Plasma Membrane	other
10461214	BC066781	0610006I08Rik	7.58855	9.88353e-06	7.3815	9.71853e-06	RIKEN cDNA 0610006I08 gene	Cytoplasm	other
10548105	NM_009829	Ccnd2	6.81768	3.16594e-07	2.54265	9.56874e-06	cyclin D2	Nucleus	other
10502791	NM_133871	Ifi44	6.74019	1.15284e-06	10.7117	3.91582e-07	interferon-induced protein 44	Cytoplasm	other
10372208	NM_198636	Acss3	6.65084	7.3731e-07	34.3285	6.75789e-08	acyl-CoA synthetase short-chain family member 3	Cytoplasm	enzyme
10442904	BC010800	Jmjd8	6.55748	1.44802e-06	4.99731	3.1714e-06	jumonji domain containing 8	unknown	other
10359929	NM_022563	Ddr2	6.44923	4.04223e-06	8.03174	2.08089e-06	discoidin domain receptor family, member 2	Plasma Membrane	kinase
10354374	NM_016917	Slc40a1	6.39886	4.69627e-08	2.44936	1.04598e-06	solute carrier family 40 (iron-regulated transporter), member 1	Plasma Membrane	transporter
10469322	NM_011701	Vim	6.26746	1.87324e-07	2.30667	6.97527e-06	vimentin	Cytoplasm	other
10604616	NM_019538	Plac1	6.00468	2.03204e-06	2.77937	3.96433e-05	placental specific protein 1	Plasma Membrane	other
10590830	BC119072	AK129341	5.89248	1.54811e-05	6.76481	9.51585e-06	cDNA sequence AK129341	unknown	other
10411229	NM_010169	F2r	5.44151	2.53998e-06	2.08742	0.000218899	coagulation factor II (thrombin) receptor	Plasma Membrane	G-protein coupled receptor
10599192	NM_028894	Lonrf3	5.29679	2.17788e-05	5.81151	1.57244e-05	LON peptidase N-terminal domain and ring finger 3	unknown	other
10368495	NM_028351	Rspo3	5.11089	6.93818e-07	14.8943	7.81462e-08	R-spondin 3 homolog (Xenopus laevis)	Extracellular Space	kinase
10550509	NM_009402	Pglyrp1	4.98311	2.29577e-06	7.61258	7.04777e-07	peptidoglycan recognition protein 1	Plasma Membrane	transmembrane receptor
10423049	BC096586	Prlr	4.79758	2.2085e-06	2.71139	2.42896e-05	prolactin receptor	Plasma Membrane	transmembrane receptor
10516064	NM_029662	Mfsd2	4.7893	3.76053e-07	2.21658	9.72474e-06	major facilitator superfamily domain containing 2	unknown	other
10590808	NM_009534	Yap1	4.65327	7.39033e-08	4.33851	7.81462e-08	yes-associated protein 1	Nucleus	transcription regulator
10458894	NM_010728	Lox	4.60534	0.000161334	144.202	3.57853e-07	lysyl oxidase	Extracellular Space	enzyme
10345016	NM_001025305	Tcfap2b	4.47869	4.01546e-07	5.33789	2.31125e-07	transcription factor AP-2 beta	Nucleus	transcription regulator
10414269	ENSMUST00000096899	BC061237	4.32146	1.45242e-07	2.78258	6.10744e-07	cDNA sequence BC061237	unknown	other
10568785	NM_009760	Bnip3	4.18773	3.46882e-06	2.9881	1.36394e-05	BCL2	Cytoplasm	other
10409170	NM_015759	Fgd3	4.0697	1.41566e-05	2.81888	7.04808e-05	FYVE, RhoGEF and PH domain containing 3	Cytoplasm	other
10454039	NM_008378	Impact	3.86732	5.07901e-07	2.47915	2.96646e-06	imprinted and ancient	unknown	other
10383799	NM_015749	Tcn2	3.61846	6.27393e-06	6.40683	9.2072e-07	transcobalamin 2	Extracellular Space	transporter
10583021	NM_027924	Pdgfd	3.57609	3.55072e-05	3.46665	4.1694e-05	platelet-derived growth factor, D polypeptide	Extracellular Space	growth factor
10535807	NM_010228	Flt1	3.56413	9.58542e-07	2.2549	9.01929e-06	FMS-like tyrosine kinase 1	Plasma Membrane	kinase
10521667	NM_009763	Bst1	3.55665	9.58542e-07	4.99927	2.75918e-07	bone marrow stromal cell antigen 1	Plasma Membrane	enzyme
10534667	NM_008871	Serpine1	3.55337	6.59242e-07	2.06182	1.06094e-05	serine (or cysteine) peptidase inhibitor, clade E, member 1	Extracellular Space	other
10607225	NM_001081173	Lrch2	3.51302	0.000220655	2.92417	0.000571284	leucine-rich repeats and calponin homology (CH) domain containing 2	unknown	other
10590860	BC137891	9030420J04Rik	3.47898	3.28937e-06	2.82442	7.76151e-06	RIKEN cDNA 9030420J04 gene	unknown	other
10472923	AB020239	Ak3l1	3.46204	4.81112e-06	3.51475	4.23698e-06	adenylate kinase 3-like 1	Cytoplasm	kinase
10589703	NM_008522	Ltf	3.41621	1.29652e-05	5.29756	2.39826e-06	lactotransferrin	Extracellular Space	peptidase
10601044	NM_023608	Gdpd2	3.41512	4.19498e-07	4.56206	1.49379e-07	glycerophosphodiester phosphodiesterase domain containing 2	Plasma Membrane	enzyme
10489343	ENSMUST00000114755	Ptpla	3.41375	0.000216049	3.69961	0.000165246	protein tyrosine phosphatase-like (proline instead of catalytic arginine), member a	unknown	phosphatase
10590791	NM_007465	Birc2	3.38138	8.98255e-06	2.70312	2.51677e-05	baculoviral IAP repeat-containing 2	Cytoplasm	enzyme
10532085	NM_011578	Tgfbr3	3.35456	5.55159e-07	7.33967	7.17851e-08	transforming growth factor, beta receptor III	Plasma Membrane	kinase
10388902	NM_010708	Lgals9	3.26598	1.10447e-06	5.96926	1.62283e-07	lectin, galactose binding, soluble 9	Cytoplasm	other
10566358	NM_009099	Trim30	3.2567	4.81112e-06	6.61777	4.39746e-07	tripartite motif-containing 30	Nucleus	other
10351551	NM_172845	Adamts4	3.20476	4.43467e-06	3.41999	3.03139e-06	a disintegrin-like and metallopeptidase (reprolysin type) with thrombospondin type 1 motif, 4	Extracellular Space	peptidase
10430358	NM_028331	C1qtnf6	3.18259	5.81793e-05	2.52094	0.000209536	C1q and tumor necrosis factor related protein 6	unknown	other
10523190	BC006604	9130213B05Rik	3.15374	3.32337e-07	11.6466	2.76346e-08	RIKEN cDNA 9130213B05 gene	Extracellular Space	other
10359689	NM_009721	Atp1b1	3.10801	1.54671e-05	3.64857	6.97527e-06	ATPase, Na+	Plasma Membrane	transporter
10528015	NM_027399	Steap1	3.05123	1.52565e-05	2.98232	1.61788e-05	six transmembrane epithelial antigen of the prostate 1	Plasma Membrane	transporter
10346164	NM_138741	Sdpr	3.05092	6.53176e-06	16.8275	7.81462e-08	serum deprivation response	Plasma Membrane	other
10583145	NM_133739	Tmem123	3.03497	3.72183e-06	2.52609	8.99009e-06	transmembrane protein 123	Plasma Membrane	other
10576911	NM_010111	Efnb2	2.9881	1.10447e-06	4.26829	2.68494e-07	ephrin B2	Plasma Membrane	other
10542470	NM_019946	Mgst1	2.94309	3.16917e-05	3.24685	2.02041e-05	microsomal glutathione S-transferase 1	Cytoplasm	enzyme
10510215	BC024323	OTTMUSG00000010657	2.93085	0.00221491	4.57864	0.00037611	predicted gene, OTTMUSG00000010657	Nucleus	other
10370376	NM_008826	Pfkl	2.9268	3.40823e-07	2.23745	1.19918e-06	phosphofructokinase, liver, B-type	Cytoplasm	kinase
10359201	NM_023884	Ralgps2	2.91102	1.60706e-05	7.10444	6.78061e-07	Ral GEF with PH domain and SH3 binding motif 2	unknown	other
10576569	NM_145608	BC021891	2.90671	6.22467e-05	3.30375	3.58915e-05	cDNA sequence BC021891	unknown	kinase
10504450	NM_027450	Glipr2	2.85403	9.63507e-05	3.27792	5.33958e-05	GLI pathogenesis-related 2	Cytoplasm	other
10461869	ENSMUST00000067439	Prune2	2.84127	2.76633e-05	2.74251	3.40545e-05	prune homolog 2 (Drosophila)	unknown	other
10417787	NM_010315	Gng2	2.834	3.3932e-05	2.48701	7.32925e-05	guanine nucleotide binding protein (G protein), gamma 2	Plasma Membrane	enzyme
10583179	NM_008829	Pgr	2.82353	7.4456e-05	2.93678	6.63286e-05	progesterone receptor	Nucleus	ligand-dependent nuclear receptor
10583034	NM_029775	Dcun1d5	2.77196	9.47726e-06	2.55412	1.3972e-05	DCN1, defective in cullin neddylation 1, domain containing 5 (S. cerevisiae)	unknown	other
10450374	L78788	D17H6S56E-5	2.74472	5.87929e-06	2.31446	1.50414e-05	DNA segment, Chr 17, human D6S56E 5	unknown	other
10366052	NM_013598	Kitl	2.70563	2.9372e-05	2.31988	7.54647e-05	kit ligand	Extracellular Space	growth factor
10381272	NM_016782	Cntnap1	2.69477	3.36384e-05	2.48071	5.65745e-05	contactin associated protein-like 1	Plasma Membrane	other
10514779	NM_178143	Prkaa2	2.6822	8.14773e-06	2.41778	1.38532e-05	protein kinase, AMP-activated, alpha 2 catalytic subunit	Cytoplasm	kinase
10402283	NM_172584	Itpk1	2.67695	1.94162e-05	2.75908	1.57244e-05	inositol 1,3,4-triphosphate 5	Cytoplasm	kinase
10528008	NM_001103157	Steap2	2.67635	2.95538e-06	2.42106	4.74908e-06	six transmembrane epithelial antigen of prostate 2	Plasma Membrane	transporter
10349316	NM_146103	Tmem185b	2.59	0.000179112	8.31723	2.55241e-06	transmembrane protein 185B	unknown	other
10574276	NM_173036	Gpr97	2.57578	0.000592655	2.4311	0.000919065	G protein-coupled receptor 97	Plasma Membrane	G-protein coupled receptor
10514177	NM_172870	Bnc2	2.51589	0.000218213	3.63081	3.8417e-05	basonuclin 2	Nucleus	other
10399908	NM_011158	Prkar2b	2.48744	3.63903e-06	2.38309	4.32598e-06	protein kinase, cAMP dependent regulatory, type II beta	Cytoplasm	kinase
10604528	NM_134163	Mbnl3	2.47197	6.77873e-07	2.1565	1.46074e-06	muscleblind-like 3 (Drosophila)	Nucleus	other
10396402	NM_008856	Prkch	2.47094	0.000479808	2.73829	0.000291615	protein kinase C, eta	Cytoplasm	kinase
10377938	NM_007933	Eno3	2.47041	2.37634e-06	4.04038	2.65153e-07	enolase 3, beta muscle	Cytoplasm	enzyme
10461423	NM_021890	Fads3	2.44495	7.09159e-06	2.29966	9.47135e-06	fatty acid desaturase 3	Plasma Membrane	enzyme
10523128	NM_023785	Ppbp	2.41495	0.000135485	2.99146	4.51923e-05	pro-platelet basic protein	Extracellular Space	cytokine
10547740	NM_144938	C1s	2.40239	0.00019774	7.84921	2.09866e-06	complement component 1, s subcomponent	Extracellular Space	peptidase
10439442	NM_134102	Pla1a	2.40006	1.27201e-05	2.1551	2.43207e-05	phospholipase A1 member A	Extracellular Space	enzyme
10519555	NM_011075	Abcb1b	2.3973	9.09402e-06	3.8341	9.39493e-07	ATP-binding cassette, sub-family B (MDR	Plasma Membrane	transporter
10388310	NM_001015046	Garnl4	2.37861	3.58617e-05	2.00908	0.000120956	GTPase activating RANGAP domain-like 4	Cytoplasm	other
10424400	NM_010849	Myc	2.34509	9.58542e-07	2.46434	7.12659e-07	myelocytomatosis oncogene	Nucleus	transcription regulator
10395908	---		2.32827	0.000604894	2.57212	0.000359583		unknown	other
10596637	NM_178907	Mapkapk3	2.29936	0.000131227	2.69847	5.5008e-05	mitogen-activated protein kinase-activated protein kinase 3	Nucleus	kinase
10372891	NM_001081037	Srgap1	2.29818	1.77014e-05	2.08173	3.40545e-05	SLIT-ROBO Rho GTPase activating protein 1	Cytoplasm	other
10461878	BC094224	A230083H22Rik	2.29802	8.61853e-05	2.00877	0.000244547	RIKEN cDNA A230083H22 gene	unknown	other
10404053	NM_023422	Hist1h2bc	2.26535	6.22467e-05	2.12983	0.000102428	histone cluster 1, H2bc	Nucleus	other
10518335	NM_027285	1700029I01Rik	2.22354	7.19682e-05	2.34851	5.46712e-05	RIKEN cDNA 1700029I01 gene	Nucleus	other
10374453	BC015086	Glul	2.21831	0.000118079	22.8447	1.27021e-07	glutamate-ammonia ligase (glutamine synthetase)	Cytoplasm	enzyme
10350753	NM_008131	Glul	2.16072	0.000959562	13.4649	1.52208e-06	glutamate-ammonia ligase (glutamine synthetase)	Cytoplasm	enzyme
10554521	NM_008803	Pde8a	2.16051	9.99127e-05	2.01436	0.000180911	phosphodiesterase 8A	Cytoplasm	enzyme
10494445	ENSMUST00000062058	Lix1l	2.15228	0.000215305	2.3546	0.000128579	Lix1-like	unknown	other
10379489	NM_029537	Tmem98	2.14678	3.04481e-06	2.10958	3.1714e-06	transmembrane protein 98	Cytoplasm	other
10495685	NM_172525	Arhgap29	2.12534	0.000330715	7.76295	1.66104e-06	Rho GTPase activating protein 29	Cytoplasm	other
10375360	NM_007897	Ebf1	2.10713	8.73135e-05	5.34449	1.3068e-06	early B-cell factor 1	Nucleus	transcription regulator
10583133	NM_010810	Mmp7	2.10452	0.000343807	2.41562	0.000148937	matrix metallopeptidase 7	Extracellular Space	peptidase
10594066	NM_010729	Loxl1	2.09771	0.000114735	2.295	6.6781e-05	lysyl oxidase-like 1	Extracellular Space	enzyme
10506269	NM_009647	Ak3l1	2.09075	5.08207e-05	2.69413	1.03414e-05	adenylate kinase 3-like 1	Cytoplasm	kinase
10435641	NM_008047	Fstl1	2.0754	6.00447e-05	2.20777	4.05988e-05	follistatin-like 1	Extracellular Space	other
10398665	NM_009396	Tnfaip2	2.05573	0.000114037	2.8094	1.75651e-05	tumor necrosis factor, alpha-induced protein 2	Extracellular Space	other
10467578	NM_031376	Pik3ap1	2.05268	0.000323646	2.66448	6.65979e-05	phosphoinositide-3-kinase adaptor protein 1	Cytoplasm	other
10407159	NM_029898	Ankrd55	2.04016	0.000480299	2.27976	0.000241465	ankyrin repeat domain 55	Nucleus	transcription regulator
10367400	NM_021412	Mmp19	2.03823	4.41062e-05	2.47462	1.21302e-05	matrix metallopeptidase 19	Extracellular Space	peptidase
10506201	NM_013845	Ror1	2.02276	2.24638e-05	3.46798	1.14031e-06	receptor tyrosine kinase-like orphan receptor 1	Plasma Membrane	kinase
