# Supplementary material for: SAP domain-dependent Mkl1 signaling stimulates proliferation and cell migration by induction of a distinct gene set indicative of poor prognosis in breast cancer patients
Source: Mol Cancer. 2014 Feb 5;13:22. doi: 10.1186/1476-4598-13-22 (PMC3933235; doi:10.1186/1476-4598-13-22)
Supplement: Additional file 3: Table S3 — SRF-independent/SAP-dependent probeset list. [file 1476-4598-13-22-S3.xlsx]

## Sheet: SRFindep-SAPdep probeset list
Additional file 3: Table S3. SRF-independent / SAP-dependent probeset list.
Probeset ID	Accession	Gene Symbol	Fold Reduction in ∆SAP	P Value	Description	Location	Type
(Affymetrix®)			vs. FL expressing cells			(Ingenuity®)	(Ingenuity®)
10352152	NM_177757	Kif26b	6.33466	4.8655e-07	kinesin family member 26B	unknown	other
10553403	NM_016865	Htatip2	5.88559	7.48729e-06	HIV-1 tat interactive protein 2, homolog (human)	Nucleus	transcription regulator
10352143	BC120791	D230039L06Rik	5.03481	1.53055e-05	RIKEN cDNA D230039L06 gene	unknown	other
10403978	BC011440	LOC665622	4.67387	0.000485751	H2b histone family member	Nucleus	other
10586591	NM_178396	Car12	4.57505	7.48892e-07	carbonic anyhydrase 12	Plasma Membrane	enzyme
10363541	NM_007494	Ass1	4.43715	7.13573e-05	argininosuccinate synthetase 1	Cytoplasm	enzyme
10357436	NM_008567	Mcm6	4.41915	6.15854e-07	minichromosome maintenance deficient 6 (MIS5 homolog, S. pombe) (S. cerevisiae)	Nucleus	enzyme
10424543	NM_018865	Wisp1	4.41485	9.88842e-07	WNT1 inducible signaling pathway protein 1	Extracellular Space	other
10352905	NM_001111059	Cd34	4.25411	5.5826e-07	CD34 antigen	Plasma Membrane	other
10471154	NM_007494	Ass1	4.23342	3.32337e-07	argininosuccinate synthetase 1	Cytoplasm	enzyme
10586448	NM_026515	2810417H13Rik	3.91219	2.94452e-05	RIKEN cDNA 2810417H13 gene	Nucleus	other
10350173	NM_011619	Tnnt2	3.89384	1.26928e-07	troponin T2, cardiac	Cytoplasm	other
10359890	NM_023284	Nuf2	3.87333	9.88842e-07	NUF2, NDC80 kinetochore complex component, homolog (S. cerevisiae)	Nucleus	other
10432785	NM_027011	Krt5	3.72769	5.2349e-07	keratin 5	Cytoplasm	other
10496204	NM_173762	Cenpe	3.71853	1.34178e-06	centromere protein E	Nucleus	other
10410477	NM_172053	Adamts16	3.62994	2.42366e-05	a disintegrin-like and metallopeptidase (reprolysin type) with thrombospondin type 1 motif, 16	Extracellular Space	other
10352767	NM_010892	Nek2	3.58367	1.27357e-06	NIMA (never in mitosis gene a)-related expressed kinase 2	Cytoplasm	kinase
10576883	NM_011369	Shcbp1	3.46587	1.27832e-05	Shc SH2-domain binding protein 1	unknown	other
10346365	NM_199007	Sgol2	3.45287	3.76053e-07	shugoshin-like 2 (S. pombe)	Nucleus	other
10401616	NM_175337	Mlh3	3.33439	2.86742e-05	mutL homolog 3 (E coli)	Nucleus	other
10554445	NM_145150	Prc1	3.31411	5.14207e-06	protein regulator of cytokinesis 1	Nucleus	other
10554752	NM_015760	Nox4	3.31181	1.13365e-05	NADPH oxidase 4	Cytoplasm	enzyme
10360985	NM_001081363	Cenpf	3.30801	7.02529e-06	centromere protein F	Nucleus	other
10492689	NM_019971	Pdgfc	3.22647	9.49449e-06	platelet-derived growth factor, C polypeptide	Extracellular Space	growth factor
10399087	NM_133762	Ncapg2	3.21133	4.3398e-05	non-SMC condensin II complex, subunit G2	Nucleus	other
10350838	ENSMUST00000045802	2810417H13Rik	3.20526	9.16601e-06	RIKEN cDNA 2810417H13 gene	Nucleus	other
10390707	NM_011623	Top2a	3.19986	2.18774e-06	topoisomerase (DNA) II alpha	Nucleus	enzyme
10474875	NM_029617	Casc5	3.15291	4.49162e-06	cancer susceptibility candidate 5	Nucleus	other
10462632	NM_183046	Kif20b	3.14681	1.53055e-05	kinesin family member 20B	Nucleus	enzyme
10562637	BC085238	Ccnb1	3.12132	1.64103e-06	cyclin B1	Nucleus	other
10352048	NM_012012	Exo1	3.11163	2.19451e-05	exonuclease 1	Nucleus	enzyme
10394978	NM_009104	Rrm2	3.10074	2.17788e-05	ribonucleotide reductase M2	Nucleus	enzyme
10591781	NM_028390	Anln	3.0957	5.68156e-07	anillin, actin binding protein	Cytoplasm	other
10361110	NM_029766	Dtl	3.0948	1.17928e-05	denticleless homolog (Drosophila)	Nucleus	other
10513739	NM_011607	Tnc	3.06675	1.12671e-06	tenascin C	Extracellular Space	other
10367179	NM_011589	Timeless	3.0652	0.000176032	timeless homolog (Drosophila)	Nucleus	other
10601011	NM_008446	Kif4	3.06133	6.65709e-05	kinesin family member 4	Nucleus	other
10494405	NM_178215	Hist2h3b	3.04608	6.27393e-06	histone cluster 2, H3b	Nucleus	other
10521731	NM_019438	Ncapg	3.02463	2.91934e-06	on-SMC condensin I complex, subunit G	Nucleus	other
10497831	NM_009828	Ccna2	3.00729	4.48037e-06	cyclin A2	Nucleus	other
10462796	NM_010615	Kif11	2.98406	2.50786e-05	kinesin family member 11	Nucleus	other
10462866	NM_028760	Cep55	2.98106	1.6564e-06	centrosomal protein 55	Cytoplasm	other
10474769	NM_009773	Bub1b	2.97961	5.69295e-05	budding uninhibited by benzimidazoles 1 homolog, beta (S. cerevisiae)	Nucleus	kinase
10439276	NM_027342	2310056P07Rik	2.96811	2.8702e-07	RIKEN cDNA 2310056P07 gene	Cytoplasm	other
10400589	BC052175	C79407	2.95757	0.000182341	expressed sequence C79407	Nucleus	other
10515431	NM_134471	Kif2c	2.95066	2.57378e-05	kinesin family member 2C	Nucleus	other
10411739	NM_172301	Ccnb1	2.93592	2.16691e-05	cyclin B1	Nucleus	other
10594251	NM_024245	Kif23	2.92951	2.17788e-05	kinesin family member 23	Cytoplasm	other
10557156	NM_011121	Plk1	2.89079	3.26561e-06	polo-like kinase 1 (Drosophila)	Nucleus	kinase
10505445	NM_013623	Orm3	2.8856	4.4609e-05	orosomucoid 3	Extracellular Space	other
10420426	BC117501	F630043A04Rik	2.86424	2.64474e-05	RIKEN cDNA F630043A04 gene	Nucleus	other
10416037	NM_023209	Pbk	2.8485	3.72341e-05	PDZ binding kinase	Cytoplasm	kinase
10357155	NM_008381	Inhbb	2.84697	2.84484e-06	inhibin beta-B	Extracellular Space	growth factor
10353420	NM_008563	Mcm3	2.82707	1.10447e-06	minichromosome maintenance deficient 3 (S. cerevisiae)	Nucleus	enzyme
10497520	NM_007900	Ect2	2.80304	1.29314e-05	ect2 oncogene	Nucleus	other
10568714	NM_001081117	Mki67	2.77949	4.14395e-05	antigen identified by monoclonal antibody Ki 67	Nucleus	other
10371591	NM_029249	4930547N16Rik	2.77196	3.26939e-05	RIKEN cDNA 4930547N16 gene	Nucleus	other
10595211	NM_007730	Col12a1	2.76587	4.67152e-06	collagen, type XII, alpha 1	Extracellular Space	other
10468344	NM_007732	Col17a1	2.71328	3.32337e-07	collagen, type XVII, alpha 1	Plasma Membrane	other
10507112	NM_009185	Stil	2.7047	4.87496e-06	Scl	Nucleus	other
10408081	NM_020034	Hist1h1b	2.68122	9.47726e-06	histone cluster 1, H1b	Nucleus	other
10395612	NM_001015099	6030408C04Rik	2.67526	3.91115e-05	RIKEN cDNA 6030408C04 gene	Cytoplasm	enzyme
10385248	NM_013552	Hmmr	2.64469	5.32415e-05	hyaluronan mediated motility receptor (RHAMM)	Plasma Membrane	other
10500295	NM_023320	Plekho1	2.64361	3.16594e-07	pleckstrin homology domain containing, family O member 1	Plasma Membrane	other
10409999	NM_007994	Fbp2	2.63788	0.00353175	fructose bisphosphatase 2	Cytoplasm	phosphatase
10594426	NM_026507	Zwilch	2.62414	1.42919e-05	Zwilch, kinetochore associated, homolog (Drosophila)	Nucleus	other
10423030	NM_011169	Prlr	2.606	2.78659e-05	prolactin receptor	Plasma Membrane	transmembrane receptor
10472846	NM_172665	Pdk1	2.60411	1.12719e-05	pyruvate dehydrogenase kinase, isoenzyme 1	Cytoplasm	kinase
10427075	NM_010664	Krt18	2.5636	4.81112e-06	keratin 18	Cytoplasm	other
10349174	NM_011459	Serpinb8	2.55187	0.000346997	serine (or cysteine) peptdiase inhibitor, clade B, member 8	Cytoplasm	other
10594774	NM_007630	Ccnb2	2.54765	5.63333e-05	cyclin B2	Cytoplasm	other
10453057	NM_009994	Cyp1b1	2.54631	1.13086e-06	cytochrome P450, family 1, subfamily b, polypeptide 1	Cytoplasm	enzyme
10592201	NM_007691	Chek1	2.54271	9.43007e-06	checkpoint kinase 1 homolog (S. pombe)	Nucleus	kinase
10451805	NM_028232	Sgol1	2.54257	2.55271e-05	shugoshin-like 1 (S. pombe)	Nucleus	other
10465059	NM_009985	Ctsw	2.53989	3.38844e-06	cathepsin W	Cytoplasm	peptidase
10462973	NM_008234	Hells	2.53128	0.000235056	helicase, lymphoid specific	Nucleus	enzyme
10344590	---		2.52755	4.85073e-05		unknown	other
10524169	NM_011132	Pole	2.52236	1.36573e-06	polymerase (DNA directed), epsilon	Nucleus	enzyme
10466304	NM_172442	Dtx4	2.52177	3.76457e-05	deltex 4 homolog (Drosophila)	unknown	other
10474825	NM_026412	D2Ertd750e	2.51562	2.56962e-05	DNA segment, Chr 2, ERATO Doi 750, expressed	unknown	other
10604735	NM_011252	Rbmx	2.50962	7.65843e-05	RNA binding motif protein, X chromosome	Nucleus	other
10545974	NM_054041	Antxr1	2.50123	1.69648e-05	anthrax toxin receptor 1	Plasma Membrane	transmembrane receptor
10419323	NM_144553	Dlgap5	2.49995	2.74032e-05	discs, large (Drosophila) homolog-associated protein 5	Nucleus	phosphatase
10350297	NM_001081258	Kif14	2.48409	0.0003266	kinesin family member 14	Cytoplasm	other
10529819	NM_008009	Fgfbp1	2.4785	9.88842e-07	fibroblast growth factor binding protein 1	Extracellular Space	other
10350392	NM_009791	Aspm	2.47446	1.72172e-05	asp (abnormal spindle)-like, microcephaly associated (Drosophila)	Nucleus	other
10379127	NM_017407	Spag5	2.4631	7.77694e-05	sperm associated antigen 5	Nucleus	peptidase
10401673	NM_009368	Tgfb3	2.4576	1.09988e-06	transforming growth factor, beta 3	Extracellular Space	growth factor
10424779	BC094919	Cks2	2.44556	0.000100963	CDC28 protein kinase regulatory subunit 2	unknown	kinase
10577508	NM_001004140	Ckap2	2.43248	6.71654e-05	cytoskeleton associated protein 2	Cytoplasm	other
10358978	NM_010500	Ier5	2.43008	4.90968e-06	immediate early response 5	unknown	other
10515744	NM_023223	Cdc20	2.42555	1.02682e-05	cell division cycle 20 homolog (S. cerevisiae)	Nucleus	other
10363350	NM_011030	P4ha1	2.41751	5.0578e-06	procollagen-proline, 2-oxoglutarate 4-dioxygenase (proline 4-hydroxylase), alpha 1 polypeptide	Cytoplasm	enzyme
10420877	NM_028039	Esco2	2.4142	8.10037e-05	establishment of cohesion 1 homolog 2 (S. cerevisiae)	Nucleus	other
10401519	NM_023409	Npc2	2.41324	1.54578e-06	Niemann Pick type C2	Extracellular Space	other
10525591	NM_001042421	Kntc1	2.41121	4.90785e-05	kinetochore associated 1	Nucleus	other
10471721	NM_008969	Ptgs1	2.40634	5.2088e-05	prostaglandin-endoperoxide synthase 1	Cytoplasm	enzyme
10485597	NM_144804	Depdc7	2.40194	4.84138e-05	DEP domain containing 7	Cytoplasm	other
10371770	NM_001033331	Gas2l3	2.40141	4.51248e-05	growth arrest-specific 2 like 3	unknown	other
10583316	BC056964	Josd3	2.39816	1.27201e-05	Josephin domain containing 3	Nucleus	other
10554325	NM_029835	5730590G19Rik	2.39266	0.000548106	RIKEN cDNA 5730590G19 gene	Nucleus	other
10408202	NM_178215	Hist2h3b	2.39164	9.12633e-06	histone cluster 2, H3b	Nucleus	other
10472916	NM_025866	Cdca7	2.38975	1.21156e-06	cell division cycle associated 7	Nucleus	other
10540738	NM_001033244	Fancd2	2.38638	2.35537e-05	Fanconi anemia, complementation group D2	Nucleus	other
10391461	NM_009764	Brca1	2.38265	1.61363e-05	breast cancer 1	Nucleus	transcription regulator
10368380	NM_172787	L3mbtl3	2.37625	0.000148116	l(3)mbt-like 3 (Drosophila)	Nucleus	other
10495449	NM_007729	Col11a1	2.37026	1.21156e-06	collagen, type XI, alpha 1	Extracellular Space	other
10378053	BC029115	6720460F02Rik	2.3661	0.000177895	RIKEN cDNA 6720460F02 gene	Nucleus	other
10369815	NM_007659	Cdc2a	2.36451	4.67152e-06	cell division cycle 2 homolog A (S. pombe)	Nucleus	kinase
10377405	NM_011496	Aurkb	2.35916	2.82023e-05	aurora kinase B	Nucleus	kinase
10572906	NM_008566	Mcm5	2.35601	1.34501e-06	minichromosome maintenance deficient 5, cell division cycle 46 (S. cerevisiae)	Nucleus	enzyme
10521090	NM_001040435	Tacc3	2.35486	2.69153e-05	transforming, acidic coiled-coil containing protein 3	Nucleus	other
10515836	BC085238	Ccnb1	2.35065	0.000101844	cyclin B1	Nucleus	other
10401968	NM_008079	Galc	2.33767	0.000180589	galactosylceramidase	Cytoplasm	enzyme
10480432	NM_025979	Mastl	2.33752	7.87705e-05	microtubule associated serine	unknown	kinase
10516246	NM_026560	Cdca8	2.3372	2.02121e-05	cell division cycle associated 8	Nucleus	other
10339417	---		2.33654	0.00131756		unknown	other
10565570	ENSMUST00000032877	4632434I11Rik	2.30519	0.000758286	RIKEN cDNA 4632434I11 gene	Cytoplasm	other
10404063	NM_175660	Hist1h2ab	2.30023	0.00645947	histone cluster 1, H2ab	Nucleus	other
10546163	NM_008564	Mcm2	2.29625	3.69212e-06	minichromosome maintenance deficient 2 mitotin (S. cerevisiae)	Nucleus	enzyme
10411728	NM_021886	Cenph	2.29027	0.000556595	centromere protein H	Nucleus	other
10384373	NM_021891	Fignl1	2.2885	6.4979e-05	fidgetin-like 1	unknown	enzyme
10448506	NM_007634	Ccnf	2.28106	4.40117e-06	cyclin F	Nucleus	other
10460738	NM_026410	Cdca5	2.28087	7.11787e-05	cell division cycle associated 5	Cytoplasm	other
10474984	NM_133851	Nusap1	2.27835	0.000399466	nucleolar and spindle associated protein 1	Nucleus	other
10391811	BC057614	3000004C01Rik	2.26794	6.05423e-05	RIKEN cDNA 3000004C01 gene	unknown	other
10343811	---		2.26631	0.00271364		unknown	other
10421877	NM_019670	Diap3	2.2652	8.09051e-05	diaphanous homolog 3 (Drosophila)	Cytoplasm	enzyme
10587880	NM_029620	Pcolce2	2.26211	0.00118081	procollagen C-endopeptidase enhancer 2	Extracellular Space	other
10567289	NM_138649	Syt17	2.26158	0.000265094	synaptotagmin XVII	Plasma Membrane	other
10567995	NM_019738	Nupr1	2.2584	5.68156e-07	nuclear protein 1	Nucleus	transcription regulator
10590494	NM_010620	Kif15	2.25538	0.000108526	kinesin family member 15	Nucleus	other
10436106	NM_172616	C330027C09Rik	2.25182	0.000121316	RIKEN cDNA C330027C09 gene	Cytoplasm	other
10563883	NM_029523	Depdc1a	2.25138	0.000479642	DEP domain containing 1a	Nucleus	transcription regulator
10587508	NM_009445	Ttk	2.24778	1.67203e-05	Ttk protein kinase	Nucleus	kinase
10483401	NM_025565	Spc25	2.24374	0.000258907	SPC25, NDC80 kinetochore complex component, homolog (S. cerevisiae)	Cytoplasm	other
10494322	NM_023210	Anp32e	2.23662	8.76945e-05	acidic (leucine-rich) nuclear phosphoprotein 32 family, member E	Nucleus	other
10409876	NM_007796	Ctla2a	2.23585	0.00138518	cytotoxic T lymphocyte-associated protein 2 alpha	unknown	other
10340382	---		2.22807	0.00578469		unknown	other
10501778	NM_019550	Ptbp2	2.22787	8.3156e-05	polypyrimidine tract binding protein 2	Nucleus	other
10443869	NM_024442	Cyp4f16	2.2162	0.000275433	cytochrome P450, family 4, subfamily f, polypeptide 16	Cytoplasm	enzyme
10410560	NM_027182	Trip13	2.20861	1.8809e-05	thyroid hormone receptor interactor 13	Cytoplasm	transcription regulator
10479811	NM_027290	Mcm10	2.20571	2.22604e-05	minichromosome maintenance deficient 10 (S. cerevisiae)	Nucleus	other
10494428	NM_001009935	Txnip	2.17855	6.91696e-05	thioredoxin interacting protein	Cytoplasm	other
10496748	ENSMUST00000039517	Syde2	2.17587	1.99529e-06	synapse defective 1, Rho GTPase, homolog 2 (C. elegans)	Cytoplasm	other
10520521	NM_007681	Cenpa	2.17335	0.000416193	centromere protein A	Nucleus	other
10521892	NM_011402	Slc34a2	2.17197	0.000124035	solute carrier family 34 (sodium phosphate), member 2	Plasma Membrane	transporter
10568150	NM_145588	Kif22	2.16884	0.000628747	kinesin family member 22	Nucleus	other
10352267	NM_001103182	Lin9	2.16098	1.31302e-05	lin-9 homolog (C. elegans)	Nucleus	other
10485963	NM_181416	Arhgap11a	2.15586	8.10259e-06	Rho GTPase activating protein 11A	Cytoplasm	other
10487480	NM_001113179	Bub1	2.15557	4.92973e-05	budding uninhibited by benzimidazoles 1 homolog (S. cerevisiae)	Nucleus	kinase
10361375	NM_025995	Fbxo5	2.14976	0.000230152	F-box protein 5	Nucleus	enzyme
10568731	---		2.1465	0.000701		unknown	other
10374083	NM_009636	Aebp1	2.13707	1.54217e-06	AE binding protein 1	Nucleus	peptidase
10429564	NM_010738	Ly6a	2.1304	0.000149638	lymphocyte antigen 6 complex, locus A	Plasma Membrane	other
10438378	NM_009862	Cdc45l	2.12474	6.05461e-05	cell division cycle 45 homolog (S. cerevisiae)-like	Nucleus	other
10421029	NM_175384	Cdca2	2.12333	0.000279997	cell division cycle associated 2	Nucleus	other
10400649	NM_011133	Pole2	2.11808	0.00022542	polymerase (DNA directed), epsilon 2 (p59 subunit)	Nucleus	enzyme
10446074	NM_010931	Uhrf1	2.11666	3.15394e-05	ubiquitin-like, containing PHD and RING finger domains, 1	Nucleus	transcription regulator
10426669	ENSMUST00000039665	Troap	2.11629	4.45675e-05	trophinin associated protein	Cytoplasm	peptidase
10404049	NM_178215	Hist2h3b	2.11293	0.0012075	histone cluster 2, H3b	Nucleus	other
10419296	NM_172598	Wdhd1	2.11183	6.91696e-05	WD repeat and HMG-box DNA binding protein 1	Nucleus	other
10416057	NM_013492	Clu	2.11122	2.14113e-06	clusterin	Extracellular Space	other
10530841	NM_008048	Igfbp7	2.11037	1.03196e-05	insulin-like growth factor binding protein 7	Extracellular Space	transporter
10515257	NM_009015	Rad54l	2.10232	0.000180147	RAD54 like (S. cerevisiae)	Nucleus	enzyme
10563780	NM_001013368	E2f8	2.10074	0.00156661	E2F transcription factor 8	Nucleus	other
10568982	NM_001001180	BC066028	2.09741	0.000318989	cDNA sequence BC066028	unknown	other
10592618	NM_173038	Tbcel	2.09474	2.54936e-05	tubulin folding cofactor E-like	unknown	other
10408085	NM_178184	Hist1h2an	2.08115	0.000155451	histone cluster 1, H2an	Nucleus	other
10477187	NM_028109	Tpx2	2.07999	1.70788e-05	TPX2, microtubule-associated protein homolog (Xenopus laevis)	Nucleus	other
10454709	NM_009004	Kif20a	2.07929	2.29577e-06	kinesin family member 20A	Cytoplasm	transporter
10467637	NM_027667	Arhgap19	2.07865	0.000132909	Rho GTPase activating protein 19	Cytoplasm	other
10432511	NM_012025	Racgap1	2.07422	5.63333e-05	Rac GTPase-activating protein 1	Cytoplasm	transporter
10550102	NM_001083188	Lig1	2.073	2.48194e-05	ligase I, DNA, ATP-dependent	Nucleus	enzyme
10373452	BC132471	Gm129	2.07002	0.000830166	gene model 129, (NCBI)	unknown	other
10595840	NM_153420	Acpl2	2.06823	8.86303e-05	acid phosphatase-like 2	unknown	phosphatase
10503264	NM_009830	Ccne2	2.06634	0.00221494	cyclin E2	Nucleus	other
10351801	NM_033608	Igsf9	2.06614	1.45023e-05	immunoglobulin superfamily, member 9	Plasma Membrane	other
10403943	NM_178200	Hist1h2bm	2.06407	0.000135685	histone cluster 1, H2bm	Nucleus	other
10492860	NM_001112668	ENSMUSG00000044330	2.06324	0.00223015	predicted gene, ENSMUSG00000044330	Cytoplasm	other
10399391	NM_177331	Gen1	2.06113	0.000443324	Gen homolog 1, endonuclease (Drosophila)	unknown	enzyme
10359648	BC052855	BC055324	2.06	4.89253e-05	cDNA sequence BC055324	unknown	other
10505438	NM_008768	Orm1	2.05834	7.60834e-05	orosomucoid 1	Extracellular Space	other
10404026	NM_175661	Hist1h2af	2.05803	0.000183575	histone cluster 1, H2af	Nucleus	other
10463836	NM_010362	Gsto1	2.05395	1.06578e-05	glutathione S-transferase omega 1	Cytoplasm	enzyme
10510172	NM_008252	Hmgb2	2.05139	0.00353142	high mobility group box 2	Nucleus	transcription regulator
10534974	NM_008568	Mcm7	2.04972	6.40643e-06	minichromosome maintenance deficient 7 (S. cerevisiae)	Nucleus	enzyme
10584208	NM_021339	Cdon	2.04921	3.7282e-06	cell adhesion molecule-related	Plasma Membrane	other
10437945	NM_008565	Mcm4	2.04862	1.78375e-05	minichromosome maintenance deficient 4 homolog (S. cerevisiae)	Nucleus	enzyme
10357870	NM_054077	Prelp	2.04824	8.71536e-05	proline arginine-rich end leucine-rich repeat	Extracellular Space	other
10395259	NM_021524	Nampt	2.0474	0.000239811	nicotinamide phosphoribosyltransferase	Extracellular Space	cytokine
10424905	NM_198885	Scx	2.04735	4.20018e-06	scleraxis	Nucleus	other
10491805	NM_011495	Plk4	2.04646	0.00123121	polo-like kinase 4 (Drosophila)	Cytoplasm	kinase
10342117	---		2.04512	0.0049737		unknown	other
10367673	NM_001033253	Plekhg1	2.04399	0.000404349	pleckstrin homology domain containing, family G (with RhoGef domain) member 1	unknown	other
10409857	NM_178098	4930486L24Rik	2.04214	0.00276025	RIKEN cDNA 4930486L24 gene	Cytoplasm	peptidase
10408200	NM_175655	Hist1h4f	2.03723	0.000100963	histone cluster 1, H4f	Nucleus	other
10408246	NM_013550	Hist1h3a	2.03503	5.10021e-06	histone cluster 1, H3a
10437040	NM_028083	Chaf1b	2.02796	2.05444e-05	chromatin assembly factor 1, subunit B (p60)	Nucleus	other
10546294	NM_018815	Nup210	2.02401	2.84484e-06	nucleoporin 210	Nucleus	other
10557843	NM_139149	Fus	2.02025	0.000180147	fusion, derived from t(12;16) malignant liposarcoma (human)	Nucleus	transporter
10439881	ENSMUST00000089395	5330426P16Rik	2.01557	0.000327357	RIKEN cDNA 5330426P16 gene	Nucleus	transcription regulator
10430660	NM_011057	Pdgfb	2.01296	6.50386e-05	platelet derived growth factor, B polypeptide	Extracellular Space	growth factor
10342382	---		2.00095	0.00235928		unknown	other
10598794	---		2.00047	0.00207893		unknown	other
